# Supplementary material for: COVID-19 Vaccination Engagement and Barriers among Mississippi Pharmacists
Source: Pharmacy (Basel). 2021 Oct 13;9(4):167. doi: 10.3390/pharmacy9040167 (PMC8544717; doi:10.3390/pharmacy9040167)
Supplement: Supplementary file 1 [file pharmacy-09-00167-s001.zip]

Archive with 1 entries (1 files):
- pharmacy-1385669-supplementary.pdf
